# Supplementary material for: VCP regulates early tau seed amplification via specific cofactors
Source: Mol Neurodegener. 2025 Jan 7;20:2. doi: 10.1186/s13024-024-00783-z (PMC11707990; doi:10.1186/s13024-024-00783-z)
Supplement: Supplementary file 9 — Supplementary Material 9: Supplemental Table 1. [file 13024_2024_783_MOESM9_ESM.xlsx]

## Sheet: sAPEX P301S+-Tau
P301S tau sAPEX + seeds/ - seeds
VCP	2.37751		Unpaired t- test, P value < 0.000001
AHNAK	1.49518
NF2	1.43044
SSBP1	1.39332
CIT	1.3803
CALU	1.37953
SURF6	1.35973
GOLGB1	1.35319
SEC16A	1.34223
PBRM1	1.32883
MARCKS	1.32691
ARGLU1	1.32066
LZTS2	1.31674
TJP1	1.30152
DDX39A	1.30034
RCN1	1.28851
PTPN1	1.26858
RACGAP1	1.25246
KIF14	1.24859
ALYREF	1.24237
SEC13	1.23181
DOCK7	1.22778
PRKAR2A	1.22441
NUDT21	1.22145
CGN	1.21226
KIF23	1.20424
TP53	1.19785
SMARCC1	1.19088
MIA3	1.18944
CANX	1.18548
EMD	1.18113
CEP290	1.17812
SPTBN2	1.17505
ACTN4	1.16442
FH	1.16252
UBTF	1.16023
RIF1	1.15503
SNRPD3	1.15102
SNRPD1	1.14041
DDX50	1.13923
BCLAF1	1.13712
SART1	1.13664
ZC3H18	1.13608
CEP55	1.12476
CHCHD3	1.11714
AMOT	1.11608
HNRNPA0	1.11271
INA	1.11206
MPRIP	1.1097
PHB	1.09677
LYAR	1.0925
TIMM44	1.08895
SMARCA5	1.07619
RRBP1	1.05523
CLPB	1.04789

## Sheet: sAPEX WT+-Tau
WT tau sAPEX + seeds/ - seeds
CAPZA2	1.80057		No significant hits identified
SSRP1	1.49096
MYL6B	1.49051
TPM4	1.472
MYH9	1.47091
TMOD3	1.44292
CAPZA1	1.42108
DBN1	1.39132
CAPZB	1.38254
TPM3	1.34623
PARP1	1.33771
VIM	1.30107
MYH14	1.2792
EIF5B	1.27251
SPTAN1	1.2669
TMOD1	1.26371
SPTBN1	1.26319
EEF1A1	1.25391
KIF7	1.23969
MPRIP	1.23533
MYO1D	1.23012
TJP1	1.20697
NF2	1.2037
NEFM	1.20035
INA	1.19297
RAI14	1.18902
CGN	1.18573
DDX39A	1.16615
CCT7	1.14283
ACTN4	1.14188
RPL30	1.12907
TCP1	1.12613
PLEC	1.11962
RPL3	1.11772
KHDRBS1	1.09885
UBTF	1.09859
ACTN1	1.092
PKM	1.09188
PATJ	1.08923
BUB3	1.084
RUVBL2	1.08012
RPS8	1.0731
FLNB	1.07073
SPECC1L	1.0697
PCBP1	1.06732
INCENP	1.06595
PBRM1	1.06309
CCT6A	1.05785
RPS24	1.05129
TNKS1BP1	1.04936
RPL24	1.04101
RPL11	1.01101

## Sheet: sAPEX 2P+-Tau
2P tau sAPEX + seeds/ -seeds
PYCR1	1.76874		No significant hits identified
MYH9	1.58554
PYCR2	1.50404
SSRP1	1.28665
KIF14	1.28049
TUBB	1.27015
CIT	1.26733
TXN	1.25369
MARCKS	1.24527
EEF1G	1.24504
CAPZA2	1.22701
SURF6	1.22494
KIF7	1.21123
LDHA	1.20624
LDHB	1.20436
EEF1D	1.17965
RPL30	1.16225
RPS8	1.15987
TNKS1BP1	1.1573
EEF1A1	1.14832
RPL14	1.14416
CCT7	1.14125
PRDX1	1.13988
PRPF3	1.13852
FASN	1.1357
PRMT5	1.1267
DDX41	1.11421
PKM	1.11208
RPL36A	1.10955
EEF2	1.10399
KIF23	1.10205
TCP1	1.10048
RPS6	1.0791
LUC7L3	1.07178
EIF2AK2	1.06881
RPL32	1.06749
ACTN1	1.0667
RAN	1.06325
AKAP9	1.06068
CCT2	1.05882
RPL24	1.05705
RPL15	1.05215
RPL28	1.04884
CCT5	1.04156
RPL11	1.02033
RPS7	1.01952
